# Supplementary material for: Non-TZF Protein AtC3H59/ZFWD3 Is Involved in Seed Germination, Seedling Development, and Seed Development, Interacting with PPPDE Family Protein Desi1 in Arabidopsis
Source: Int J Mol Sci. 2021 Apr 29;22(9):4738. doi: 10.3390/ijms22094738 (PMC8124945; doi:10.3390/ijms22094738)
Supplement: Supplementary file 1 [file ijms-22-04738-s001.zip]

Archive with 1 entries (1 files):
- ijms-1198239-supplementary.pdf
